# Supplementary material for: Use of Selected Lactic Acid Bacteria for the Fermentation of Legume-Based Water Extracts
Source: Foods. 2022 Oct 25;11(21):3346. doi: 10.3390/foods11213346 (PMC9658860; doi:10.3390/foods11213346)
Supplement: Supplementary file 1 [file foods-11-03346-s001.zip]

Archive with 1 entries (1 files):
- foods-1942468-supplementary.pdf
